# Supplementary material for: The Role of Hub and Spoke Regions in Theory of Mind in Early Alzheimer’s Disease and Frontotemporal Dementia
Source: Biomedicines. 2022 Feb 24;10(3):544. doi: 10.3390/biomedicines10030544 (PMC8945345; doi:10.3390/biomedicines10030544)
Supplement: Supplementary file 1 [file biomedicines-10-00544-s001.zip]

Archive with 1 entries (1 files):
- biomedicines-1437838-supplementary.pdf
